# Supplementary material for: Structural Insights into the Substrate Transport Mechanisms in GTR Transporters through Ensemble Docking
Source: Int J Mol Sci. 2022 Jan 29;23(3):1595. doi: 10.3390/ijms23031595 (PMC8836200; doi:10.3390/ijms23031595)
Supplement: Supplementary file 1 [file ijms-23-01595-s001.zip]

Archive with 1 entries (1 files):
- ijms-1565123-supplementary.pdf
